# Supplementary material for: Personalized Guidance of Edge-to-Edge Transcatheter Tricuspid Valve Repair by Multimodality Imaging
Source: J Clin Med. 2024 May 11;13(10):2833. doi: 10.3390/jcm13102833 (PMC11122187; doi:10.3390/jcm13102833)
Supplement: Supplementary file 1 [file jcm-13-02833-s001.zip]

Archive with 4 entries (4 files):
- jcm-2967973-supplementary.pdf
- VideoS1.mp4
- VideoS2.mp4
- VideoS3.mp4
